# Supplementary material for: Hyperferritinemia and the Risk of Liver Fibrosis and Liver-Related Events in Patients with Type 2 Diabetes Mellitus and Metabolic Dysfunction-Associated Steatotic Liver Disease
Source: Medicina (Kaunas). 2025 Aug 24;61(9):1518. doi: 10.3390/medicina61091518 (PMC12471581; doi:10.3390/medicina61091518)
Supplement: Supplementary file 1 [file medicina-61-01518-s001.zip]

Archive with 1 entries (1 files):
- medicina-3781069-supplementary.pdf
